# Supplementary material for: Identification of Candidate Susceptibility Genes to Puccinia graminis f. sp. tritici in Wheat
Source: Front Plant Sci. 2021 Apr 21;12:657796. doi: 10.3389/fpls.2021.657796 (PMC8097158; doi:10.3389/fpls.2021.657796)
Supplement: Supplementary file 1 [file Table_1.XLSX]

## Sheet: RNA-seq statistics
Table S1. RNA-seq reads and mapping statistics
Accession Number	Replicate	Genotype	Treatment	Days post inoculation (dpi)	Samples	Raw reads	Clean reads	Total mapped_reads	Mapped-unique	% Mapped-unique
SRR7692643	1	Bd21-3	Mock	2	Bd21-3-mock-2dpi-R1	35276574	34388062	33180004	32660678	99
SRR7692646	2	Bd21-3	Mock	2	Bd21-3-mock-2dpi-R2	15127408	14769072	14324720	14108696	99
SRR7692621	3	Bd21-3	Mock	2	Bd21-3-mock-2dpi-R3	20764928	20244858	19536963	19203967	99
SRR7692620	1	Bd21-3	Pgt treated	2	Bd21-3-infected-2dpi-R1	34845052	34095422	33158743	32669762	99
SRR7692626	2	Bd21-3	Pgt treated	2	Bd21-3-infected-2dpi-R2	32504882	31793828	31049720	30453638	99
SRR7692658	3	Bd21-3	Pgt treated	2	Bd21-3-infected-2dpi-R3	32026188	31252284	29430065	28853667	99
SRR7692642	1	Bd21-3	Mock	4	Bd21-3-mock-4dpi-R1	15415360	15081724	14735109	14503813	99
SRR7692623	2	Bd21-3	Mock	4	Bd21-3-mock-4dpi-R2	11739404	11495206	11195638	10988041	99
SRR7692622	3	Bd21-3	Mock	4	Bd21-3-mock-4dpi-R3	17021240	16626604	16038731	15784215	99
SRR7692617	1	Bd21-3	Pgt treated	4	Bd21-3-infected-4dpi-R1	23096088	22493394	20395845	19913267	98
SRR7692627	2	Bd21-3	Pgt treated	4	Bd21-3-infected-4dpi-R2	26024082	25474666	24411291	23950305	99
SRR7692625	3	Bd21-3	Pgt treated	4	Bd21-3-infected-4dpi-R3	25998032	25357870	24257574	23869742	99
SRR7692647	1	Bd21-3	Mock	6	Bd21-3-mock-6dpi-R1	34640474	33819828	32901495	32433093	99
SRR7692624	2	Bd21-3	Mock	6	Bd21-3-mock-6dpi-R2	15538776	15153430	14800949	14375869	98
SRR7692619	3	Bd21-3	Mock	6	Bd21-3-mock-6dpi-R3	19017544	18619082	18180701	17893199	99
SRR7692618	1	Bd21-3	Pgt treated	6	Bd21-3-infected-6dpi-R1	28546894	27879568	26379341	25887030	99
SRR7692606	2	Bd21-3	Pgt treated	6	Bd21-3-infected-6dpi-R2	26211330	25631282	24426885	24019292	99
SRR7692659	3	Bd21-3	Pgt treated	6	Bd21-3-infected-6dpi-R3	26451018	25908854	24548036	24130427	99
SRR7692653	1	W2691	Mock	2	W2691-mock-2dpi-R1	40090082	39231580	37922008	32452621	86
SRR7692650	2	W2691	Mock	2	W2691-mock-2dpi-R2	18663654	18248336	17743439	15285429	87
SRR7692655	3	W2691	Mock	2	W2691-mock-2dpi-R3	19307498	18888930	18003004	15597367	87
SRR7692648	1	W2691	Pgt treated	2	W2691-infected-2dpi-R1	32722010	31886958	30738039	26477212	87
SRR7692633	2	W2691	Pgt treated	2	W2691-infected-2dpi-R2	37534694	36826534	35618276	30512851	86
SRR7692634	3	W2691	Pgt treated	2	W2691-infected-2dpi-R3	39772966	38924172	37747133	32805365	87
SRR7692652	1	W2691	Mock	4	W2691-mock-4dpi-R1	15278066	14941340	14493435	12721144	88
SRR7692657	2	W2691	Mock	4	W2691-mock-4dpi-R2	13672504	13369590	12836754	11151545	87
SRR7692654	3	W2691	Mock	4	W2691-mock-4dpi-R3	17991538	17635344	17164265	15038380	88
SRR7692631	1	W2691	Pgt treated	4	W2691-infected-4dpi-R1	27373012	26701174	24465469	21234182	87
SRR7692632	2	W2691	Pgt treated	4	W2691-infected-4dpi-R2	29535114	28873292	25759449	22166383	87
SRR7692637	3	W2691	Pgt treated	4	W2691-infected-4dpi-R3	30588494	29900834	24122047	21010811	88
SRR7692651	1	W2691	Mock	6	W2691-mock-6dpi-R1	18553546	18134380	17428282	15193643	88
SRR7692656	2	W2691	Mock	6	W2691-mock-6dpi-R2	14783630	14432552	14047061	12435221	89
SRR7692649	3	W2691	Mock	6	W2691-mock-6dpi-R3	15721860	15350416	14819566	12957064	88
SRR7692630	1	W2691	Pgt treated	6	W2691-infected-6dpi-R1	25640510	25041452	11887882	10398642	88
SRR7692635	2	W2691	Pgt treated	6	W2691-infected-6dpi-R2	21462122	20955966	9125058	7993136	88
SRR7692636	3	W2691	Pgt treated	6	W2691-infected-6dpi-R3	22424888	21921676	6745033	5910047	88
SRR7692629	1	W2691+Sr9b	Mock	2	Sr9b-mock-2dpi-R1	34885034	34072196	32513388	27725890	86
SRR7692614	2	W2691+Sr9b	Mock	2	Sr9b-mock-2dpi-R2	16341978	16014182	15468503	13392892	87
SRR7692609	3	W2691+Sr9b	Mock	2	Sr9b-mock-2dpi-R3	11563532	11300928	10838461	9408742	87
SRR7692612	1	W2691+Sr9b	Pgt treated	2	Sr9b-infected-2dpi-R1	32020288	31273156	30267588	26174386	87
SRR7692641	2	W2691+Sr9b	Pgt treated	2	Sr9b-infected-2dpi-R2	37987390	37214238	36103093	31229503	87
SRR7692638	3	W2691+Sr9b	Pgt treated	2	Sr9b-infected-2dpi-R3	36741512	35934316	34840497	30125766	87
SRR7692628	1	W2691+Sr9b	Mock	4	Sr9b-mock-4dpi-R1	14654510	14280524	13838339	12190447	89
SRR7692615	2	W2691+Sr9b	Mock	4	Sr9b-mockock4-R2	16275656	15975662	15556639	13634483	88
SRR7692610	3	W2691+Sr9b	Mock	4	Sr9b-mockock4-R3	14624810	14290888	13754006	11979610	88
SRR7692607	1	W2691+Sr9b	Pgt treated	4	Sr9b-infected-4dpi-R1	22418728	21797560	19465366	16931978	87
SRR7692640	2	W2691+Sr9b	Pgt treated	4	Sr9b-infected-4dpi-R2	27171748	26633114	24939839	21583129	87
SRR7692645	3	W2691+Sr9b	Pgt treated	4	Sr9b-infected-4dpi-R3	28946598	28274966	24016437	20907650	88
SRR7692613	1	W2691+Sr9b	Mock	6	Sr9b-mock-6dpi-R1	11778250	11511582	11008987	9564160	87
SRR7692616	2	W2691+Sr9b	Mock	6	Sr9b-mock-6dpi-R2	13741288	13381372	13028386	11524977	89
SRR7692611	3	W2691+Sr9b	Mock	6	Sr9b-mock-6dpi-R3	17317404	16953302	16340434	14277656	88
SRR7692608	1	W2691+Sr9b	Pgt treated	6	Sr9b-infected-6dpi-R1	28509240	27820892	15741330	13597192	87
SRR7692639	2	W2691+Sr9b	Pgt treated	6	Sr9b-infected-6dpi-R2	26288572	25651874	17515565	15209592	87
SRR7692644	3	W2691+Sr9b	Pgt treated	6	Sr9b-infected-6dpi-R3	28747720	28099352	12930829	11342398	88
* Samples were labeled (from left to right), following the samples name (W2691, Sr9b and Bd21-3), treatment conditions (treated or mock), days post inoculation (2, 4, and 6 dpi), and biological replicates (R1, R2, and R3).
